# Supplementary material for: A randomised pilot equivalence trial to evaluate diamagnetically enhanced transdermal delivery of key ground substance components in comparison to an established transdermal non-steroidal anti-inflammatory formulation in males with prior knee injury
Source: PLoS One. 2019 Feb 22;14(2):e0211999. doi: 10.1371/journal.pone.0211999 (PMC6386272; doi:10.1371/journal.pone.0211999)
Supplement: S1 File — (XLSX) [file pone.0211999.s002.xlsx]

## Sheet: Data
subid	sex	int_a	int_b	ht	wt	bmi	bilat_	studykn	duration__	medchng	supchng	job_type	jobhrs	groc	grocpain	grocfunc	kneerat	recomd	painsati	funcsati	ovrsati	symptom_	rxcomper	rxcomp	painow	painavg	painbad	dif_act	swell	noise	ctchmov	extend	bend	stifmor	stifres	koos_sym	p_freq	p_twist	p_exten	p_bend	p_walk	p_stair	p_nite	p_sit	p_stand	koos_pn	dnstair	upstair	risesit
1	1	1		178	87	27.4587	2	0	4	0	0	1	2				60				1				0	0	3		0	3	0	0	0	0	0	89.2857	1	0	0	0	0	1	0	0	0	94.4444	1	0	0
	1	1		178	87	27.4587	2	0	4	0	0	1	2	4	4	3	80	0	1	2	0	1	90	3	0	1	3	0	0	2	0	1	0	0	0	89.2857	1	1	1	0	0	1	0	0	0	88.8889	1	0	0
2	1	1		195	140	36.8179	1	0	4	0	0	1	3				60				1				1	3	6		2	3	0	1	4	3	3	42.8571	3	0	1	3	0	3	1	0	0	69.4444	3	1	2
	1	1		195	140	36.8179	1	0	4	0	0	1	3	5	5	5	70	1	3	2	1	1	85	3	0	2	4	0	0	3	0	0	4	2	1	64.2857	3	1	0	3	1	2	1	1	1	63.8889	3	1	1
3	1	1		183	105	31.3536	2	1	2	0	0	0					70				1				3	4	5		3	3	2	0	1	1	2	57.1429	3	2	2	1	0	1	1	0	1	69.4444	0	1	1
	1	1		183	105	31.3536	2	1	2	0	0	0		4	4	4	60	0	1	2	0	0	100	4	3	3	5	0	3	3	2	1	1	1	2	53.5714	3	2	1	1	1	2	1	1	1	63.8889	1	2	2
4	1		1	175	91	29.7143	2	0	3	0	0	1	3				60				1				0	0	1		0	2	0	1	0	1	1	82.1429	2	0	0	1	0	2	0	0	0	86.1111	0	2	1
	1		1	175	91	29.7143	2	0	3	0	0	1	3	5	5	4	70	1	3	3	1	3	85	3	0	0	2	0	0	2	0	1	1	1	1	78.5714	1	1	0	1	0	1	0	0	0	88.8889	0	1	1
5	1		1	185	100	29.2184	2	0	4	0	0	1	3				40				1				1	4	6		2	4	2	1	3	1	2	46.4286	3	2	1	3	1	2	1	1	1	58.3333	1	1	1
	1		1	185	100	29.2184	2	0	4	0	0	1	3	4	4	4	50	0	1	1	1	2	90	3	3	4	4	0	2	3	3	1	3	2	2	42.8571	3	2	1	3	1	2	1	2	2	52.7778	2	1	1
6	1	1		180	91	28.0864	2	0	1	0	0	2	2				75				1				0	3	5		0	2	0	0	0	0	1	89.2857	3	0	1	3	0	0	1	0	0	77.7778	1	0	3
	1	1		180	91	28.0864	2	0	1	0	0	2	2	6			80	1			1	4	98	4	0	1	1	0	0	2	0	0	0	0	0	92.8571	1	0	0	1	0	1	0	0	0	91.6667	0	0	1
7	1		1	178	110	34.7178	1	0	2	0	0	1	3				70				1				5	6	7		2	2	2	1	1	3	3	50	3	2	2	2	2	2	3	3	2	41.6667	2	2	3
	1		1	178	110	34.7178	1	0	2	0	0	1	3	5	5	6	80	1	4	4	1	2	95	3	5	4	7	0	1	3	1	1	1	3	3	53.5714	3	3	2	2	1	2	2	2	2	47.2222	2	2	2
8	1	1		176	91	29.3776	2	0	4	0	0	1	2				40				1				2	5	2		2	4	1	0	0	0	1	71.4286	2	1	0	0	0	1	0	0	0	88.8889	0	1	1
	1	1		176	91	29.3776	2	0	4	0	0	1	2	5	5	4	85	1	2	2	1	2	100	4	1	2	5	0	1	4	2	0	0	0	0	75	2	1	0	1	0	0	0	0	1	86.1111	0	0	0
9	1		1	168	86	30.4705	1	1	1	0	0	1	3				100				0				0	2	2		0	0	1	0	0	0	0	96.4286	2	2	0	0	0	0	2	0	0	83.3333	0	0	0
	1		1	168	86	30.4705	1	1	1	0	0	1	3	5	4	4	85	1	2	2	0		20	1	1	1	3	1	0	2	0	0	0	0	0	92.8571	1	2	0	0	0	0	2	0	0	86.1111	0	0	0
10	1	1		174	100	33.0295	2	1	2	0	0	1	3				30				1				0	3	6		0	4	1	0	1	2	2	64.2857	3	2	1	2	0	3	0	0	1	66.6667	2	3	2
	1	1		174	100	33.0295	2	1	2	0	0	1	3	6	6	5	75	1	4	4	1	3	100	4	0	1	2	0	0	4	1	1	0	1	1	71.4286	4	2	1	2	0	2	1	1	1	61.1111	2	2	2
11	1		1	182	92	27.7744	1	0	2	0	0	1	3				80				0				1	2	7		2	3	1	0	1	1	1	67.8571	3	2	0	1	0	1	0	0	1	77.7778	1	1	0
	1		1	182	92	27.7744	1	0	2	0	0	1	3	5	5	4	50	1	2	2	0	1	95	3	0	1	4	0	1	3	1	0	0	1	0	78.5714	1	2	0	0	0	1	0	0	1	86.1111	1	0	0
12	1	1		182	92	27.7744	2	1	4	0	0	2	3				40				1				2	2	7		2	3	3	0	0	0	0	71.4286	3	1	1	1	0	2	1	0	2	69.4444	2	2	2
	1	1		182	92	27.7744	2	1	4	0	0	2	3	4	4	4	80	0	2	2	1	1	100	4	1	2	4	1	2	3	2	0	0	0	1	71.4286	3	1	0	0	0	3	0	1	1	75	2	2	1
13	1	1		180	85	26.2346	2	1	3	0	0	1	3				50				0				5	5	5		1	2	1	1	4	2	1	57.1429	3	2	2	3	1	2	1	1	1	55.5556	2	3	3
	1	1		180	85	26.2346	2	1	3	0	0	1	3	5	5	5	50	1	3	3	1	3	50	3	5	5	5	0	2	2	2	2	2	2	2	50	2	2	2	2	2	2	2	2	2	50	2	2	2
14	1		1	188	100	28.2933	1	1	4	0	0	1	3				50				0				0	8	9		3	3	3	2	0	3	3	39.2857	3	3	2	0	1	1	3	3	0	55.5556	3	1	3
	1		1	188	100	28.2933	1	1	4	0	0	1	3	4	4	4	50	0	1	1	0	1	75	3	5	7	8	0	2	3	4	3	1	3	3	32.1429	3	3	2	1	3	3	3	2	3	36.1111	3	2	3
15	1	1		180	79	24.3827	1	0	4	0	0	2	2				60				0				1	3	5		1	3	2	0	1	1	1	67.8571	2	1	0	1	1	1	0	0	0	83.3333	1	2	1
	1	1		180	79	24.3827	1	0	4	0	0	2	2	5	5	5	70	1	2	2	1	2	100	4	1	1	4	1	1	2	1	1	1	1	0	75	2	1	0	1	0	1	0	0	0	86.1111	1	0	0
16	1		1	178	95	29.9836	1	1	4	0	0	1	3				75				0				2	6	6		0	3	2	1	1	1	1	67.8571	3	2	1	1	0	1	0	0	1	75	0	0	0
	1		1	178	95	29.9836	1	1	4	0	0	1	3	4	4	4	70	0	1	1	1	1	95	3	0	1	2	0	0	4	2	1	0	0	0	75	2	1	0	0	0	1	0	0	1	86.1111	0	0	0
17	1	1		186	90.5	26.1591	2	0	4	0	0	2	1				60				0				5	5	8		3	4	3	1	2	3	3	32.1429	3	3	2	2	2	3	3	2	2	38.8889	2	3	2
	1	1		186	90.5	26.1591	2	0	4	0	0	2	1	5	5	5	75	1	3	3	1	2	100	4	5	6	7	1	3	3	3	2	2	3	2	35.7143	2	3	2	2	2	2	2	2	3	44.4444	3	2	2
18	1	1		183	85	25.3815	2	1	4	1	0	1	3				70				1				2	2	6		1	0	0	0	0	1	2	85.7143	3	1	1	0	0	1	1	1	2	72.2222	1	1	1
	1	1		183	85	25.3815	2	1	4	1	0	1	3	6	6	4	98	1	3	2	1	2	90	3	0	1	1	1	0	0	0	0	0	0	0	100	1	0	0	1	0	0	0	0	0	94.4444	0	0	0
19	1	1		176	95	30.6689	2	1	3	0	0	1	3				70				1				1	3	5		2	3	2	1	2	2	3	46.4286	3	1	1	2	1	2	0	1	1	66.6667	2	2	3
	1	1		176	95	30.6689	2	1	3	0	0	1	3	6	6	6	80	1	3	3	1	3	80		0	0	2	1	2	3	1	0	4	1	2	53.5714	2	1	0	2	0	1	0	0	1	80.5556	2	0	2
20	1		1	180	95	29.321	1	0	1	0	0	2	3				50				1				1	4	7		1	3	1	1	3	2	2	53.5714	3	3	1	4	1	2	1	1	1	52.7778	2	1	1
	1		1	180	95	29.321	1	0	1	0	0	2	3	5	6	5	60	1	3	2	0	1	90	3	0	2	8	1	0	2	1	0	4	1	1	67.8571		1	0	3	1	2	0	1	1	71.875	1	1	1
21	1		1	178	89	28.0899	1	0	2	0	0	1	3				82				1				2	3	5		1	3	2	0	1	1	1	67.8571	2	2	1	1	1	1	1	0	1	72.2222	1	1	1
	1		1	178	89	28.0899	1	0	2	0	0	1	3	5	5	5	82	1	2	2	1	1	100	4	2	2	4	1	3	2	1	0	0	1	1	71.4286	2	2	0	1	0	1	1	0	0	80.5556	1	1	2
22	1	1		176	97.6	31.5083	2	1	4	0	0	1	2				50				0				3	7	8		2	2	3	1	4	1	2	46.4286	3	2	2	2	1	2	1	1	1	58.3333	3	3	2
	1	1		176	97.6	31.5083	2	1	4	0	0	1	2	4	4	4			3	4	1	1	50	2	2	2	4	1	2	3	3	2	3	2	3	35.7143	3	3	3	3	2	3	2	2	2	36.1111	3	3	2
23	1		1	175	98	32	1	1	3	0	0	1	3				60				1				3	5	7		2	4	3	1	1	3	2	42.8571	3	2	2	2	1	3	1	1	2	52.7778	2	3	3
	1		1	175	98	32	1	1	3	0	0	1	3	5	5	5	70	1	3	3	1	2	90	3	3	5	5	0	2	3	2	1	2	2	2	50	3	2	2	2	1	3	1	2	2	50	2	3	2
24	1		1	175	110	35.9184	1	0	2	0	0	1	3				60				0				3	5	7		1	3	1	2	2	2	2	53.5714	2	2	1	2	2	3	1	1	1	58.3333	2	1	1
	1		1	175	110	35.9184	1	0	2	0	0	1	3	5	5	5	75	1	6	6	0	1	95	3	1	2	3	0	0	2	1	2	3	1	2	60.7143	2	2	1	2	1	1	1	0	1	69.4444	1	1	0
25	1		1	181	84.5	25.7929	2	1	4	0	0	2	3				30				0				2	3	6		2	4	2	1	2	2	2	46.4286	3	1	1	2	2	3	1	1	1	58.3333	2	2	2
	1		1	181	84.5	25.7929	2	1	4	0	0	2	3	6	6	5	50	1	3	3	0	1	70	3	1	3	5	1	2	3	2	0	2	1	1	60.7143	3	1	1	2	1	2	0	1	1	66.6667	3	2	2
26	1		1	180	104	32.0988	2	1	4	0	0	2	2				50				0				1	1	4		3	3	2	0	1	2	2	53.5714	3	2	2	1	1	2	1	3	1	55.5556	2	1	2
	1		1	180	104	32.0988	2	1	4	0	0	2	2	5	5	5	50	1	3	3	1	3	80	3	2	2	4	0	1	3	2	0	0	2	2	64.2857	3	2	2	2	1	2	1	1	1	58.3333	2	2	2
27	1		1	180	89	27.4691	2	1	4	0	0	2	3				80				1				1	3	6		1	2	1	1	3	1	2	60.7143	3	1	0	2	0	2	0	1	0	75	2	1	2
	1		1	180	89	27.4691	2	1	4	0	0	2	3	6	6	6	70	1	4	4	1	4	90	3	0	1	3	0	1	0	1	0	2	0	1	82.1429	1	1	0	1	0	1	0	1	0	86.1111	1	0	1
28	1	1		173	80	26.7299	2	0	4	0	0	1	2				50				0				0	3	6		3	4	1	0	2	3	2	46.4286	3	2	1	3	1	4	0	0	1	58.3333	3	3	2
	1	1		173	80	26.7299	2	0	4	0	0	1	2	5	5	5	70	1	3	3	1	1	95	4	0	4	6	0	3	3	1	0	2	2	2	53.5714	3	2	2	2	0	2	0	0	1	66.6667	2	2	2
29	1	1		170	72	24.9135	2	0	4	0	0	1	3				90				1				1	3	5		0	3	0	0	0	0	1	85.7143	3	1	1	1	1	2	0	0	1	72.2222	0	0	0
	1	1		170	72	24.9135	2	0	4	0	0	1	3	6	6	4	100	1	4	4	1	4	95	3	0	0	0	0	0	1	0	0	0	0	0	96.4286	3	0	0	0	0	0	0	0	0	91.6667	0	0	0
30	1	1		174	77	25.4327	1	0	4	0	0	1	3				80				0				2	4	6		2	1	0	0	4	1	2	64.2857	3	2	1	1	1	2	0	0	1	69.4444	1	2	1
	1	1		174	77	25.4327	1	0	4	0	0	1	3	5	5	5	60	1	3	3	0	0	100	4	1	1	2	0	2	2	0	0	4	1	2	60.7143	3	2	1	2	1	2	0	0	1	66.6667	1	1	1
31	1	1		172	74	25.0135	2	1	4	0	0	2	3				80				1				1	3	5		0	3	2	1	1	1	2	64.2857	3	2	1	1	1	2	0	0	1	69.4444	1	1	2
	1	1		172	74	25.0135	2	1	4	0	0	2	3	6	6	5	70	1	3	3	0	2	100	4	2	3	5	0	0	3	2	0	0	1	2	71.4286	3	2	1	1	1	2	1	1	1	63.8889	1	1	1
32	1	1		184	88	25.9924	2	1	4	0	0		2				75				1				0	2	2		1	3	1	0	0	0	1	78.5714	3	0	0	0	1	2	0	0	1	80.5556	2	2	1
	1	1		184	88	25.9924	2	1	4	0	0		2	4	4	4	70	0	2	2	1	3	75	3	0	2	2	0	1	3	1	4	3	0	0	57.1429	2	2	0	0	0	2	0	0	0	83.3333	2	2	0
33	1		1	182	89	26.8687	1	0	1	0	0	0					95				1				0	1	3		1	0	0	0	0	1	1	89.2857	2	1	1	1	1	2	0	0	1	75	0	0	0
	1		1	182	89	26.8687	1	0	1	0	0	0		4	5	4	85	0	2	3	1	1	98	4	2	1	4	0	2	0	0	0	0	2	0	85.7143	2	1	1	0	1	2	0	0	1	77.7778	0	1	0
34	1		1	186	117	33.8189	2	0	4	0	0	2	3				0				0				8	8	10		4	3	4	3	3	3	4	14.2857	4	4	4	4	3	4	4	4	3	5.55556	3	3	4
	1		1	186	117	33.8189	2	0	4	0	0	2	3	4	4	4		1	1	1	0	0	100	4	5	6	10	0	3	4	3	2	2	3	3	28.5714	4	4	4	4	3	4	3	3	3	11.1111	3	3	4
35	1	1		177	130	41.4951	2	1	1	0	0	1	3				60				1				2	8	8		3	1	2	0	3	2	4	46.4286	1	1	1	1	1	1	1	1	2	72.2222	1	3	2
	1	1		177	130	41.4951	2	1	1	0	0	1	3	3	3	4	50	1	2	2	1	1	90	3	3	3	4	1	4	2	1	0	0	2	2	60.7143	3	2	1	1	1	2	1	1	1	63.8889	1	2	1
36	1	1		183	90	26.8745	2	1	4	0	0		2				80				1				1	1	5		1	3	2	0	0	1	1	71.4286	3	1	1	2	1	2	0	0	0	72.2222	1	2	2
	1	1		183	90	26.8745	2	1	4	0	0		2	6	7	6	95	1	4	4	1	4	90	3	0	0	0	1	0	1	0	0	0	0	0	96.4286	1	0	0	0	0	1	0	0	0	94.4444	1	0	0
37	1	1		170	78	26.9896	1	0	4	0		1					100				0				0	3	5		1	2	2	0	0	2	1	71.4286	2	2	0	1	0	1	2	1	1	72.2222	2	2	1
	1	1		170	78	26.9896	1	0	4	0		1		6	6	5	95	0	2	3	1	3	90	4	0	1	2	0	0	2	0	0	0	0	0	92.8571	2	0	0	0	0	1	0	0	1	88.8889	0	1	0
38	1	1		184	74	21.8573	2	1	4	0	0	1	3				80				0				0	3	6		0	1	2	0	0	2	2	75	2	0	1	1	1	2	0	0	1	77.7778	0	2	2
	1	1		184	74	21.8573	2	1	4	0	0	1	3	5	5	5	80	1	3	3	0	1	90	3	0	1	5	0	0	1	2	0	0	2	2	75	3	0	0	0	0	1	0	0	0	88.8889	1	2	1
39	1	1		186	100	28.9051	1	0	4	0	0	1	3				75				0				1	2	5		2	2	0	0	1	2	1	71.4286	2	2	1	1	1	2	1	1	1	66.6667	2	2	1
	1	1		186	100	28.9051	1	0	4	0	0	1	3	6	6	6	85	1	3	3	1	3	100	4	0	1	3	1	2	1	0	0	1	1	1	78.5714	2	1	1	1	1	1	0	0	1	77.7778	1	0	1
40	1	1		175	80	26.1224	1	0	2	0	0	2	3				50				0				0	3	6		4	2	0	4	4	2	1	39.2857	4	2	3	3	1	2	0	0	1	55.5556	2	1	1
	1	1		175	80	26.1224	1	0	2	0	0	2	3	4	4	4	50	1	3	2	0	0	100	3	8	8	8	0	4	2	3	4	4	3	2	21.4286	4	3	4	4	2	2	2	2	2	30.5556	3	2	2
41	1		1	179	97	30.2737	2	0	4	0	0	1	3				50				0				0	3	5		1	3	0	0	0	0	0	85.7143	3	0	0	0	0	1	0	0	0	88.8889	1	1	0
	1		1	179	97	30.2737	2	0	4	0	0	1	3	5	5	4	75	1	3	2	1	3	90	3	0	0	2	0	0	3	0	0	0	0	0	89.2857	2	1	0	0	0	1	0	0	0	88.8889	1	0	0
42	1		1	181	75	22.8931	2	1	2	0	0	2	3				80				1				3	3	5		0	4	0	1	0	1	1	75	2	1	0	0	0	2	0	0	1	83.3333	0	0	0
	1		1	181	75	22.8931	2	1	2	0	0	2	3	5	5	4	85	1	3	3	1	2	85	3	1	2	4	1	0	3	0	1	1	2	1	71.4286	3	2	0	0	0	1	0	0	0	83.3333	2	1	1
43	1		1	175	90	29.3878	1	1	1	0	0	1					25				1				1	1	3		1	3	1	0	1	2	1	67.8571	2	2	0	1	0	1	0	0	0	83.3333	1	1	1
	1		1	175	90	29.3878	1	1	1	0	0	1		4	4	4	50	0	2	2	1	1	75	1	0	1	2	1	2	3	1	4	4	1	1	42.8571	2	3	0	0	0	1	0	0	0	83.3333	1	1	0
44	1	1		168	85	30.1162	2	1	3	0	0	1	3				70				0				3	5	7		3	4	2	0	0	2	2	53.5714	4	2	1	1	1	2	1	1	1	61.1111	3	3	2
	1	1		168	85	30.1162	2	1	3	0	0	1	3
45	1	1		171	98	33.5146	2	1	3	0	0	1	3				90				0				1	3	5		1	2	1	0	1	1	1	75	3	2	0	2	1	3	0	1	1	63.8889	2	0	1
	1	1		171	98	33.5146	2	1	3	0	0	1	3	6	6	6	95	1	3	2	1	2	100	4	0	0	1	0	0	1	0	0	1	1	0	89.2857	3	1	0	0	0	1	0	0	0	86.1111	1	0	0
46	1	1		172	89	30.0838	1	0	2	0	0	1	2				95				1				0	2	4		0	0	0	0	0	0	1	96.4286	2	0	1	1	0	1	0	2	1	77.7778	1	0	1
	1	1		172	89	30.0838	1	0	2	0	0	1	2	4	5	4	90	0	2	2	1	3	50	2	1	1	3	0	0	0	0	0	0	1	2	89.2857	2	1	1	1	0	2	0	1	0	77.7778	2	0	1
47	1		1	187	110	31.4564	2	1	4	0	0	1	3				60				1				0	3	5		0	3	0	0	4	0	2	67.8571	2	2	0	3	0	1	0	1	0	75	1	0	0
	1		1	187	110	31.4564	2	1	4	0	0	1	3	4	4	4	70	0	1	2	0	1	85	3	0	7	8	0	0	4	1	0	4	0	3	57.1429	3	4	0	3	0	2	0	2	2	55.5556	1	1	1
48	1		1	178	86	27.143	2	1	4	0	0	2	3				75				1				1	4	6		2	2	1	0	0	2	2	67.8571	3	1	1	2	1	2	1	1	1	63.8889	2	2	2
	1		1	178	86	27.143	2	1	4	0	0	2	3	4	4	4	85	0	2	2	1	1	98	3	2	3	5	0	2	2	1	0	1	2	1	67.8571	3	2	1	2	1	3	1	1	1	58.3333	2	2	2
49	1		1	183	84	25.0829	1	0	3	0	0	2	3				95				1				1	2	3		2	3	0	0	0	1	1	75	2	1	1	1	1	1	1	1	1	72.2222	1	1	0
	1		1	183	84	25.0829	1	0	3	0	0	2	3	5	5	4	95	0	2	2	1	2		4	1	1	3	0	1	3	1	0	0	1	1	75	3	1	0	2	1	1	1	1	1	69.4444	1	1	1
50	1		1	185	97	28.3419	2	0	4	0	0	2	2				60				1				0	4	5		2	2	2	1	1	1	1	64.2857	2	2	2	2	2	2	1	1	2	55.5556	0	0	0
	1		1	185	97	28.3419	2	0	4	0	0	2	2	3	5	5	50	1	3	3	1	1	100	4	0	1	4	1	3	2	2	2	2	2	2	46.4286	3	2	2	2	2	2	1	1	1	55.5556	2	2	1
51	1		1	168	75	26.5731	1	0	4	0	0	2	2				40				0				3	6	8		2	2	1	2	0	1	2	64.2857	3	3	2	1	1	2	1	1	1	58.3333	2	2	1
	1		1	168	75	26.5731	1	0	4	0	0	2	2	4	5	5	60	1	3	3	1	3	95	3	5	6	7	0	2	2	2	3	0	2	2	53.5714	3	1	1	2	1	2	1	1	1	63.8889	2	2	1
52	1	1		185	102	29.8028	2	1	2	0	0	1	3				100				0				0	3	7		0	1	0	0	0	1	1	89.2857	3	1	1	0	0	1	0	0	0	83.3333	0	1	2
	1	1		185	102	29.8028	2	1	2	0	0	1	3	5	5	4	90	0	3	2	0	2	86	3	0	2	4	0	0	0	0	0	0	0	0	100	3	2	3	0	0	2	0	0	3	63.8889	0	9	2
53	1	1		173	87.4	29.2024	2	0	2	0	0	2	3				80				0				2	3	7		1	2	1	0	0	1	1	78.5714	2	1	1	1	1	1	0	0	0	80.5556	0	1	1
	1	1		173	87.4	29.2024	2	0	2	0	0	2	3	5		5	80	1	3	3	1	1	100	4	1	3	5	0	1	2	1	0	1	0	0	82.1429	2	0	1	1	0	2	0	0	0	83.3333	1	1	0
54	1		1	183	93	27.7703	1	0	4	0	0	2	2				0				1				0	0	4		2	2	1	0	0	1	1	75	2	1	1	1	1	1	0	0	0	80.5556	1	1	1
	1		1	183	93	27.7703	1	0	4	0	0	2	2	5	5	4	90	1	3	3	1	2	95	3	0	1	1	0	1	1	1	0	0	0	0	89.2857	1	1	0	1	0	0	0	0	0	91.6667	0	0	0
55	1		1	184	87.5	25.8448	1	1	4	0	0	2	3				80				1				0	5	5		3	1	0	0	0	1	1	78.5714	2	1	1	1	1	1	1	1	1	72.2222	1	1	1
	1		1	184	87.5	25.8448	1	1	4	0	0	2	3	5	6	6	80	1	2	2	1	2	50	2	0	1	1	0	1	0	0	0	0	1	1	89.2857	1	1	1	1	1	1	0	0	0	83.3333	0	0	0
56	1	1		168	74	26.2188	2	0	4	0	0	1	3				40				1				1	5	8		2	4	1	0	4	2	2	46.4286	3	3	2	4	2	2	1	1	1	47.2222	2	2	2
	1	1		168	74	26.2188	2	0	4	0	0	1	3	5	5	5	70	1	3	3	1	1	95	3	0	0	3	0	0	2	0	0	3	0	1	78.5714	2	1	0	3	0	1	0	1	0	77.7778	1	1	1
57	1		1	173	90	30.0712	2	0	4	0	0	1	3				75				0				0	2	3		1	3	1	0	0	1	1	75	3	1	1	1	1	2	1	1	1	66.6667	1	1	1
	1		1	173	90	30.0712	2	0	4	0	0	1	3
58	1	1		178	100	31.5617	2	1	3	0	0	1	3				50				1				1	2	2		1	4	1	0	0	2	2	64.2857	3	2	1	1	0	2	2	1	1	63.8889	1	1	2
	1	1		178	100	31.5617	2	1	3	0	0	1	3	4	4	4	50	1	2	2	1	1	100	4	0	1	5	0	1	3	1	0	0	2	2	67.8571	3	2	1	2	1	2	1	1	2	58.3333	2	1	2
59	1		1	187	78	22.3055	1	1	2	0	0	2	3				60				1				4	6	7		0	4	3	0	0	1	2	64.2857	4	2	2	3	2	3	2	2	2	38.8889	1	1	1
	1		1	187	78	22.3055	1	1	2	0	0	2	3	6	6	6	85	1	4	3	1	3	98	3	1	3	4	0	0	4	1	0	0	2	1	71.4286	3	1	1	1	1	2	2	1	1	63.8889	1	1	2
60	1		1	176	96	30.9917	2	0	4	0	0	0	1				80				0				0	4	7		0	2	2	1	1	1	1	71.4286	2	2	2	2	1	2	0	0	2	63.8889	2	2	1
	1		1	176	96	30.9917	2	0	4	0	0	0	1	4	4	4	60	0	1	1	0	1	100	4	3	4	7	0	2	2	2	1	1	2	2	57.1429	2	2	1	1	1	2	1	1	2	63.8889	2	2	1
61	1		1	178	100	31.5617	1	1	4	0	0	1	3				50				1				1	4	8		3	1	0	0	3	2	2	60.7143	3	3	0	3	1	2	2	1	2	52.7778	2	2	1
	1		1	178	100	31.5617	1	1	4	0	0	1	3	4	5	5	40	1	3	3	0	3	90	3	3	7	8	1	3	2	1	4	1	2	1	50	3	2	0	3	1	2	1	1	1	61.1111	2	2	2
62	1		1	170	70	24.2215	1	1	2	0	0	2	2				95				0				1	4	6		2	3	0	0	0	0	1	78.5714	3	0	0	1	1	1	0	0	0	83.3333	0	0	0
	1		1	170	70	24.2215	1	1	2	0	0	2	2	7			95	1	4	4	1	4	95	3	0	0	1	0	0	0	0	0	0	1	0	96.4286	1	0	0	1	0	0	0	0	0	94.4444	0	0	0
63	1		1	184	86.5	25.5494	2	0	4	0	0	1	3				100				1				0	1	2		0	1	0	0	0	1	2	85.7143	1	1	0	1	0	1	0	1	0	86.1111	1	1	1
	1		1	184	86.5	25.5494	2	0	4	0	0	1	3	5	6	6	85	1	4	4	1	3	100	4	1	0	1	0	1	2	2	0	0	1	1	75	2	1	0	0	0	1	0	1	0	86.1111	1	0	1
64	1	1		186	80	23.1241	2	0	4	0	0	2	3				80				1				0	3	8		0	2	2	1	0	2	3	64.2857	3	3	2	1	3	2	0	0	1	58.3333	2	2	2
	1	1		186	80	23.1241	2	0	4	0	0	2	3	5	5	5	60	1	3	3	0	1	98	4	0	1	5	0	0	2	2	0	0	1	1	78.5714	2	1	1	1	2	2	0	0	0	75	1	0	2
65	1	1		185	115.3	33.6888	1	0	1	0	0	0	2				70				0				2	3	7		2	4	0	0	0	2	3	60.7143	3	2	2	3	1	3	1	1	1	52.7778	2	3	2
	1	1		185	115.3	33.6888	1	0	1	0	0	0	2	4	4	4	70	0	0	0	0	0	5	1	7	7	8	0	2	4	3	0	0	2	3	50	4	3	2	2	2	2	2	2	2	41.6667	3	3	2
66	1		1	180	98	30.2469	1	1	4	0	0	1	3				30				0				2	2	8		4	3	3	0	4	2	2	35.7143	4	3	1	3	2	3	1	1	2	44.4444	2	1	2
	1		1	180	98	30.2469	1	1	4	0	0	1	3	5	5	4	50	0	3	2	0	1	90	3	0	2	6	1	4	3	2	0	4	2	1	42.8571	3	3	0	3	1	2	2	1	2	52.7778	2	2	1
67	1		1	186	79	22.835	1	1	1	0	0	2	3				40				0				3	5	7		2	4	0	0	0	2	2	64.2857	3	2	1	2	2	3	1	2	2	50	2	1	2
	1		1	186	79	22.835	1	1	1	0	0	2	3	3	4	5	50	1	3	3	0	0	100	4	1	4	5	0	1	3	0	0	0	1	1	78.5714	3	3	1	1	1	2	0	2	1	61.1111	2	1	1
68	1	1		178	82	25.8806	1	0	4	0	0	2	3				80				1				1	3	8		2	3	1	0	4	1	2	53.5714	3	3	1	3	1	1	0	1	0	63.8889	0	0	1
	1	1		178	82	25.8806	1	0	4	0	0	2	3	5	6	6	50	0	4	4	1	1	100	4	0	2	5	0	2	4	2	0	3	1	1	53.5714	3	4	1	2	0	0	0	0	0	72.2222	0	0	1
69	1		1	193	130	34.9003	2	1	4	0	0	2	3				50				1				5	6	9		2	4	2	0	4	3	4	32.1429	4	2	0	4	1	2	1	0	0	61.1111	2	2	3
	1		1	193	130	34.9003	2	1	4	0	0	2	3	5	5	5	88	0	2	3	1	3	99	4	1	2	8	0	1	4	1	0	3	3	3	46.4286	4	3	0	2	1	2	1	2	2	52.7778	1	1	3
70	1	1		178	76.5	24.1447	2	0	4	0	0	1	3				100				1				0	0	5		1	2	0	0	0	1	1	82.1429	2	0	0	1	0	2	0	1	1	80.5556	2	2	0
	1	1		178	76.5	24.1447	2	0	4	0	0	1	3
71	1	1		184	90	26.5832	1	1	4	0	0	1	3				35				1				0	7	7		0	0	0	0	0	0	0	100	3	3	0	0	0	3	0	3	0	66.6667	0	3	0
	1	1		184	90	26.5832	1	1	4	0	0	1	3	4	4	5	70	0	2	2	1	2	95	3	2	2	3	0	0	0	0	0	0	0	0	100	3	2	0	1	0	2	0	1	0	75	0	2	1
72	1	1		165	85	31.2213	2	0	2	0	0	2	3				50				1				3	7	7		0	2	0	0	0	1	2	82.1429	3	2	1	1	1	2	0	1	1	66.6667	1	2	2
	1	1		165	85	31.2213	2	0	2	0	0	2	3	5	5	5	40	1	3	3	1	2	90	3	1	2	4	0	0	1	0	0	0	1	1	89.2857	2	2	0	0	1	1	0	0	1	80.5556	0	0	1
73	1		1	198	124	31.6294	2	1	3	0	0	1	3				40				0				2	4	8		1	4	0	0	3	2	2	57.1429	3	1	1	3	1	2	1	1	2	58.3333	2	0	2
	1		1	198	124	31.6294	2	1	3	0	0	1	3
74	1		1	183	110	32.8466	2	1	4	0	0	1	3				90				1				0	0	1		2	2	2	0	0	1	1	71.4286	2	2	0	1	0	2	1	0	1	75	1	0	0
	1		1	183	110	32.8466	2	1	4	0	0	1	3	5	4	4	80	1	3	2		2	90	3	1	1	2	0	2	1	2	0	0	1	0	78.5714	1	0	0	0	0	0	1	0	1	91.6667	1	0	0
75	1	1		190	97	26.8698	2	1	2	0	0	1	3				40				0				0	1	5		0	4	3	0	4	1	1	53.5714	3	0	1	3	0	2	0	0	0	75	1	0	1
	1	1		190	97	26.8698	2	1	2	0	0	1	3	5	5	5	75	0	2	3	0	1	95	3	1	1	3	0	0	4	3	0	4	0	1	57.1429	3	1	0	2	0	1	0	1	0	77.7778	1	0	0
76	1	1		186	82	23.7022	2	0	4	0	0	1	3				45				0				2	3	6		3	3	2	1	3	3	2	39.2857	4	3	1	3	1	2	1	1	2	50	2	2	1
	1	1		186	82	23.7022	2	0	4	0	0	1	3	5	5	5	75	1	4	3	1	1	100	4	0	1	4	0	2	2	3	4	4	1	1	39.2857	3	2	1	1	1	2	2	1	0	63.8889	1	1	1
77	1	1		186	93	26.8817	2	0	3	0	0	1	3				50				0				1	5	7		1	2	2	0	0	2	2	67.8571	3	2	1	2	0	1	1	0	1	69.4444	0	0	2
	1	1		186	93	26.8817	2	0	3	0	0	1	3	4	4	4	70	0	2	2	0	1	85	3	1	3	3	0	1	3	2	0	1	2	1	64.2857	3	2	0	1	0	1	1	0	1	75	1	2	2
78	1	1		186	81	23.4131	2	1	3	0	0	2	3				60				0				2	2	4		3	3	1	2	2	2	1	50	2	1	1	2	2	2	1	1	1	63.8889	1	1	2
	1	1		186	81	23.4131	2	1	3	0	0	2	3	3	4	2	60	0	1	0	0	0	90	4	0	2	6	1	3	3	1	2	2	1	1	53.5714	3	2	2	2	1	2	0	1	1	61.1111	1	1	1
79	1		1	181	71	21.6721	1	1	2	0	0	2	2				90				1				4	6	8		0	2	0	0	0	2	2	78.5714	4	1	1	1	1	2	1	1	1	63.8889	0	1	1
	1		1	181	71	21.6721	1	1	2	0	0	2	2	4	4	4	70	0	2	2	0	1	95	3	2	5	7	0	0	3	0	0	0	1	3	75	4	2	2	3	1	1	1	1	1	55.5556	1	2	3
80	1		1	178	85	26.8274	2	1	4	0	0	2	3				70				1				0	1	6		2	4	2	1	1	1	2	53.5714	2	1	0	0	0	1	0	0	1	86.1111	1	1	1
	1		1	178	85	26.8274	2	1	4	0	0	2	3	5	5	5	50	1	3	3	1	3	90	3	0	2	9	0	2	4	2	0	4	1	1	50	3	1	1	3	0	1	0	1	1	69.4444	2	1	1
81	1	1		170	74	25.6055	1	0	4	0	0	1	3				50				1				1	1	4		1	2	0	0	3	0	0	78.5714	3	2	1	1	1	2	2	1	1	61.1111	1	1	1
	1	1		170	74	25.6055	1	0	4	0	0	1	3	5	5	5	60	0	3	3	1	1	75	3	0	3	5	0	1	2	0	1	4	1	1	64.2857	3	2	1	1	1	1	2	1	1	63.8889	1	1	1
82	1		1	183	110	32.8466	1	0	4	0	0	1	3				80				1				1	1	3		1	0	0	0	0	1	1	89.2857	2	1	1	0	1	2	0	0	1	77.7778	0	0	1
	1		1	183	110	32.8466	1	0	4	0	0	1	3	4	4	4	80	0	2	2	1	2	100	4	2	2	3	1	1	0	0	0	0	1	1	89.2857	2	1	1	1	0	1	0	0	1	80.5556	0	0	1
83	1		1	174	77	25.4327	2	1	4	1	0	1	3				70				1				1	3	8		1	2	1	0	0	1	1	78.5714	3	1	1	1	2	2	1	1	2	61.1111	1	1	1
	1		1	174	77	25.4327	2	1	4	1	0	1	3	4	4	4	80	0	2	2	1	1	80	3	3	4	9	0	1	0	0	0	0	1	1	89.2857	3	2	2	2	2	2	2	2	3	44.4444	2	2	2
84	1		1	172	95	32.112	1	0	4	0	0	2	3				60				0				0	2	3		0	1	0	0	0	0	0	96.4286	3	0	0	1	0	2	0	0	0	83.3333	1	0	0
	1		1	172	95	32.112	1	0	4	0	0	2	3	4	4	4	70	0	2	2	0	1	98	3	0	2	3	0	0	0	0	0	0	1	1	92.8571	3	0	0	0	0	1	0	0	0	88.8889	1	0	0
85	1		1	180	103	31.7901	1	0	1	0	0	2	3				95				1				0	4	8		1	3	2	0	2	1	3	57.1429	2	2	0	3	1	2	2	2	0	61.1111	2	2	2
	1		1	180	103	31.7901	1	0	1	0	0	2	3	7	7	7	99	1	4	4	1	4	100	4	0	0	0	1	1	3	1	0	0	1	1	75	0	0	0	0	0	0	0	1	0	97.2222	0	0	0
86	1		1	178	110	34.7178	2	1	4	0	0	2	3				75				1				2	3	6		1	3	2	0	0	1	2	67.8571	3	2	2	1	0	1	0	0	1	72.2222	1	1	2
	1		1	178	110	34.7178	2	1	4	0	0	2	3	6	6	6	65	1	4	4	1	1	100	4	3	3	5	1	2	4	2	0	0	2	2	57.1429	3	2	2	2	1	2	0	1	1	61.1111	2	2	2
87	1		1	182	90	27.1706	2	1	4	0	0	1	3				70				1				2	5	7		4	4	2	0	0	2	2	50	2	2	0	0	1	2	1	1	1	72.2222	2	1	1
	1		1	182	90	27.1706	2	1	4	0	0	1	3	5	6	6	80	1	3	3	1	4	95	3	0	2	4	1	4	4	2	0	1	1	1	53.5714	3	3	1	1	0	2	0	0	0	72.2222	2	1	1
88	1		1	186	101	29.1941	2	1	4	0	0	2	2				25				0				4	7	10		4	4	3	4	4	3	3	10.7143	4	3	3	2	3	3	2	2	3	30.5556	2	2	2
	1		1	186	101	29.1941	2	1	4	0	0	2	2
89	1	1		185	95	27.7575	1	1	1	0	0	2	3				50				0				3	4	6		3	3	0	0	0	2	2	64.2857	3	2	2	2	2	2	1	1	2	52.7778	2	2	1
	1	1		185	95	27.7575	1	1	1	0	0	2	3	6	6	6	70	1	4	4	1	3	100	4	0	0	1	0	0	1	0	0	0	0	1	92.8571	1	0	0	0	0	1	0	1	0	91.6667	0	1	0
90	1	1		182	116	35.0199	2	1	1	0	0	2	3				10				0				9	9	10		0	2	2	3	4	3	3	39.2857	4	4	4	4	2	3	2	1	3	25	3	2	3
	1	1		182	116	35.0199	2	1	1	0	0	2	3	5	5	5	30	1	2	2	0	0	100	4	7	8	9	0	0	2	0	2	3	3	3	53.5714	4	3	2	3	1	1	3	2	2	41.6667	1	1	3
91	1	1		170	73	25.2595	2	1	3	0	0	1	3				10				0				2	3	3		2	2	0	1	2	1	1	67.8571	2	1	1	1	1	2	1	1	1	69.4444	2	2	1
	1	1		170	73	25.2595	2	1	3	0	0	1	3	4	4	4	85	0	0	1	0	1	100	3	1	2	4	0	3	2	0	1	3	1	1	60.7143	3	1	1	1	1	2	1	1	0	69.4444	2	2	1
92	1	1		176	78	25.1808	2	1	4	0	1	1	2				70				1				2	3	5		3	2	2	1	2	1	2	53.5714	4	2	2	2	1	2	1	1	1	55.5556	2	2	2
	1	1		176	78	25.1808	2	1	4	0	1	1	2	5	5	4	70	0	2	2	1	0	65	2	1	1	3	0	2	2	1	1	1	1	2	64.2857	3	1	1	1	2	1	1	1	1	66.6667	2	1	1
93	1		1	183	91	27.1731	2	0	4	0	0	1	3				80				0				0	2	3		0	1	0	0	0	0	0	96.4286	4	1	1	2	1	2	0	0	0	69.4444	0	0	1
	1		1	183	91	27.1731	2	0	4	0	0	1	3	5	5	4	90	1	4	2	1	1	90	3	0	1	4	0	0	1	0	0	0	1	1	89.2857	3	2	1	0	0	1	0	0	0	80.5556	0	0	1
94	1		1	189	90	25.1953	1	1	2	0	0	2	3				75				0				0	1	3		1	3	0	0	0	0	0	85.7143	2	0	0	0	0	1	0	0	2	86.1111	1	2	0
	1		1	189	90	25.1953	1	1	2	0	0	2	3	5	5	5	90	1	2	3	1	1	95	3	0	1	1	0	1	3	0	0	0	0	0	85.7143	1	0	0	1	0	0	0	0	0	94.4444	0	0	0
95	1	1		177	93	29.685	1	1	2	0	0	2	3				70				0				0	3	6		0	2	3	0	0	1	0	78.5714	4	2	0	0	1	4	0	0	1	66.6667	3	3	2
	1	1		177	93	29.685	1	1	2	0	0	2	3	6	6	6		1	4	4	1	3	100	4	0	2	6	1	1	2	2	0	0	0	0	82.1429	2	1	0	0	0	1	0	0	0	88.8889	1	1	0
96	1	1		180	100	30.8642	1	1	4	0	0	2	2				60				1				0	6	9		1	4	1	0	3	1	0	64.2857	3	2	0	2	1	1	1	0	1	69.4444	2	1	1
	1	1		180	100	30.8642	1	1	4	0	0	2	2	4	4	4	75	0	2	2	1	1	1	1	0	2	6	1	1	3	1	0	4	3	3	46.4286	3	2	0	3	1	2	0	0	1	66.6667	2	0	2
97	1	1		178	80	25.2493	1	1	4	0	0	2	3				70				1				1	5	6		2	2	0	0	0	1	1	78.5714	3	2	0	1	1	3	1	0	1	66.6667	3	2	1
	1	1		178	80	25.2493	1	1	4	0	0	2	3	5	5	6	80	1	3	4	1	2	90	3	0	1	3	1	2	4	0	0	0	1	0	75	3	0	1	0	1	2	1	0	1	75	1	0	1
98	1	1		176	80	25.8264	2	1	3	0	0	2	2				80				1				3	4	6		2	2	1	0	4	2	2	53.5714	3	2	2	1	1	1	1	1	1	63.8889	2	2	1
	1	1		176	80	25.8264	2	1	3	0	0	2	2	7	7	6	70	1	4	4	1	4	90	3	2	2	2	0	0	1	1	0	3	1	1	75	1	1	1	1	1	1	1	1	1	75	1	1	1
99	1	1		193	103	27.6517	1	0	4	0	0	2	3				15				1				0	7	8		4	4	3	2	2	2	3	28.5714	3	3	2	2	2	2	1	1	0	55.5556	1	1	2
	1	1		193	103	27.6517	1	0	4	0	0	2	3	5	5	4	75	1	2	2	1	1	100	4	0	3	8	1	3	4	3	1	1	1	1	50	3	2	1	1	1	2	0	0	1	69.4444	1	1	1
100	1		1	167	85	30.478	2	0	4	0	0	1	3				90				1				1	4	8		1	1	1	0	0	2	1	78.5714	3	1	1	2	0	2	3	1	0	63.8889	1	1	2
	1		1	167	85	30.478	2	0	4	0	0	1	3	6	6	7	80	1	4	4	1	4	90	3	1	3	8	0	0	1	2	0	1	1	1	78.5714	3	1	0	1	0	3	1	0	1	72.2222	2	3	2
101	1		1	194	100	26.5703	2	1	4	0	0	2	3				50				0				1	3	8		1	2	0	0	4	1	0	71.4286	3	2	0	3	1	3	0	0	1	63.8889	1	2	1
	1		1	194	100	26.5703	2	1	4	0	0	2	3	4	4	4	50	0	2	2	0	1	100	4	3	5	7	0	1	3	0	0	3	1	2	64.2857	3	3	0	3	1	2	0	0	1	63.8889	2	2	2
102	1		1	183	130	38.8187	2	0	4	0	0	2	3				90				1				1	3	6		2	1	1	1	1	1	1	71.4286	2	2	1	1	1	2	1	1	0	69.4444	2	2	1
	1		1	183	130	38.8187	2	0	4	0	0	2	3	6	6	6	90	1	3	4	1	3	85	3	0	1	4	1	0	0	0	0	0	0	0	100	1	1	0	0	0	1	0	0	0	91.6667	0	0	0
103	1		1	174	90	29.7265	2	1	2	0	0	1	3				10				1				1	2	5		3	4	1	0	1	1	1	60.7143	2	1	0	0	0	1	0	0	0	88.8889	2	2	2
	1		1	174	90	29.7265	2	1	2	0	0	1	3	1	4	4	20	0	2	1	0	1	80	3	3	5	7	1	3	4	2	1	1	1	1	53.5714	3	3	2	2	2	2	1	1	2	50	2	2	2
104	1	1		174	108	35.6718	2	1	4	0	0	1	3				30				1				4	4	7		1	3	2	1	1	2	2	57.1429	2	2	2	2	0	2	1	2	1	61.1111	1	2	1
	1	1		174	108	35.6718	2	1	4	0	0	1	3	5	5	4	85	1	3	3	1	1	95	3	2	2	4	0	12	2		0		2	2	10	2	2	2	3	0	2	1	1	1	61.1111	1	2	1
105	1		1	184	96	28.3554	1	0	4	0	0	2	2				100				1				0	2	2		0	2	2	0	0	2	2	71.4286	2	1	0	0	1	1	1	1	0	80.5556	1	1	1
	1		1	184	96	28.3554	1	0	4	0	0	2	2	4	4	4	10	0	2	2	1	1	95	3	0	1	3	0	1	3	2	0	0	2	2	64.2857	2	3	0	0	1	2	1	0	0	75	1	1	2
106	1		1	183	102	30.4578	1	1	2	0	0	2	3				60				0				0	6	6		2	0	1	0	0	2	1	78.5714	4	3	3	1	1	2	1	0	1	55.5556	3	2	1
	1		1	183	102	30.4578	1	1	2	0	0	2	3	3	3	3	80	0	0	0	0	1	100	4	2	3	8	0	2	1	1	0	0	2	2	71.4286	4	3	2	2	1	3	1	1	1	50	1	1	2
107	1		1	164	73	27.1416	1	1	4	0	0	1	3				60				0				0	3	5		3	4	1	0	0	1	2	60.7143	3	2	1	2	1	1	0	1	1	66.6667	0	0	1
	1		1	164	73	27.1416	1	1	4	0	0	1	3	5	5	5	60	1	3	3	0	0	100	4	0	0	4	0	1	3	1	0	0	0	1	78.5714	2	2	1	1	0	0	0	0	0	83.3333	0	0	0
108	1		1	176	85	27.4406	2	0	4	0	0	2	3				80				1				1	3	5		2	2	1	0	4	0	0	67.8571	2	0	0	4	0	1	0	0	1	77.7778	1	0	1
	1		1	176	85	27.4406	2	0	4	0	0	2	3	4	4	5	70	0	2	2	0	1	99	4	1	2	5	0	2	3	1	0	4	1	1	57.1429	3	2	1	3	2	2	0	0	0	63.8889	1	1	0
109	1	1		180	77	23.7654	2	1	2	0	0	1	3				90				1				0	3	3		2	2	1	1	0	1	1	71.4286	2	2	1	1	1	2	1	1	2	63.8889	2	2	1
	1	1		180	77	23.7654	2	1	2	0	0	1	3	5	5	4	98	1	2	2	1	2	98	4	0	0	2	1	0	1	1	0	1	1	1	82.1429	1	1	0	0	0	0	0	0	0	94.4444	0	0	0
110	1	1		193	93	24.9671	2	1	2	0	0	1	3				90				0				0	1	5		0	0	0	0	0	1	0	96.4286	3	1	0	1	0	2	0	0	0	80.5556	1	1	1
	1	1		193	93	24.9671	2	1	2	0	0	1	3	5	5	6	90	0	3	3	1	1	95	4	0	1	4	1	1	0	0	0	0	0	0	96.4286	3	1	0	2	0	1	0	0	0	80.5556	0	1	1
111	1	1		180	109	33.642	2	1	4	0	0	2	3				75				1				1	3	7		1	4	3	0	2	3	2	46.4286	3	3	1	2	1	2	2	2	3	47.2222	2	1	2
	1	1		180	109	33.642	2	1	4	0	0	2	3	4	4	4	75	1	2	2	1	1	80	3	3	6	7	0	1	3	3	2	2	3	2	42.8571	3	3	2	2	1	2	2	2	2	47.2222	2	2	2
112	1	1		183	104	31.055	2	0	2	0	0	1	3				55				1				0	2	6		0	4	1	0	0	2	1	71.4286	2	0	1	1	0	2	0	0	0	83.3333	0	2	1
	1	1		183	104	31.055	2	0	2	0	0	1	3	4	5	4	70	0	1	2	1	2	75	3	0	1	2	0	0	3	0	0	0	2	2	75	2	0	0	0	0	1	0	0	0	91.6667	1	1	1
113	1	1		184	94	27.7647	1	0	2	0	0	1	3				60				1				3	5	5		4	4	3	0	2	2	2	39.2857	3	2	2	2	1	1	0	1	1	63.8889	0	0	0
	1	1		184	94	27.7647	1	0	2	0	0	1	3	5	5	6	75	1	3	3	1	2	90	3	0	1	3	0	4	3	1	1	1	1	2	53.5714	2	2	1	1	0	0	0	1	1	77.7778	0	0	0
114	1		1	175	85	27.7551	1	0	2	0	0	2	3				50				1				2	5	8		3	2	1	0	1	1	1	67.8571	3	2	1	2	2	3	1	1	1	55.5556	2	2	1
	1		1	175	85	27.7551	1	0	2	0	0	2	3	5	5	5	80	1	2	2	1	1	90	3	1	1	7	1	2	2	2	0	1	1	1	67.8571	3	2	1	2	1	2	0	1	1	63.8889	2	2	1
[truncated: 126 more columns]
